# Supplementary material for: Using metabolic networks to predict cross-feeding and competition interactions between microorganisms
Source: Microbiol Spectr. 2024 Mar 20;12(5):e02287-23. doi: 10.1128/spectrum.02287-23 (PMC11064492; doi:10.1128/spectrum.02287-23)
Supplement: Table S1 — List of bacterial genome information used to create the predictor. [file spectrum.02287-23-s0001.xls]

## Sheet: Hoja1
Supplementary Table 1: Bacterial genomes for predictor. List of bacterial genomes information used to create the predictor.
Bacteria	code	Biosample ID NCBI
Lacticaseibacilluslactobacillus rhamnosus UMB0004	UMB0004	SAMN08193701
Bifidobacterium breve ATCC15700	ATCC15700	https://genomes.atcc.org/genomes/efcf0d5d0df5440a?tab=annotations-tab
B. longum SC 596	Long1	https://gold.jgi.doe.gov/projects?id=Gp0021182
B. longum SC 664	Long2	https://img.jgi.doe.gov/cgi-bin/m/main.cgi?section=TaxonDetail&page=taxonDetail&taxon_oid=2513237172
Escherichia coli 35150	Eco1	https://www.atcc.org/Products/All/35150#generalinformation
Bifidobacterium bifidum JCM1254	bifi_JCM	SAMD00000434
Pelotomaculum thermopropionicum SI	SI	SAMD00060921
Porphyromonas gingivalis ATCC33277	ATCC33277	SAMD00060922
Azorhizobium caulinodans ORS571	ORS571	SAMD00060925
Burkholderia multivorans ATCC17616	ATCC17616	SAMD00060926
Streptomyces griseus NBRC13350	NBRC13350	SAMD00060929
Desulfovibrio magneticus RS-1	RS-1	SAMD00060954
Pseudomonas putida NBRC14164	NBRC14164	SAMD00061028
Thermus thermophilus HB8	HB8	SAMD00061070
B. adolescentis ATCC15703	ado_ATCC	SAMD00061080
Bacillus Alkalihalobacillus halodurans C-125	C125	SAMD00061093
Lactobacillus delbrueckii NBRC3202	NBRC3202	SAMD00093676
Limosilactobacillus fermentum NBRC3959	NBRC3959	SAMD00093696
Akkermansia muciniphila JCM30893	JCM30893	SAMD00192834
Streptococcus dysgalactiae equisimilis 159	E159	SAMD00238724
Pseudomonas stutzeri F2a	F2a	SAMD00327673
Anaerobutyricum hallii EH1 Eubacterium hallii	EH1	SAMEA104233736
Streptococcus suis BM407	BM407	SAMEA2272697
Corynebacterium diphtheriae NCTC11397	NCTC11397	SAMEA2517360
Lactobacillus delbrueckii Bulgaricus	Bulgaricus	SAMEA2580781
Bacillus subtilis 168	168	SAMEA3138188
Frankia alni ACN14a	ACN14a	SAMEA3138259
Mycobacterium tuberculosis H37Rv	H37Rv	SAMEA3138326
Enterococcus massiliensis AM1	AM1	SAMEA3443460
Streptococcus uberis NCTC4672	NCTC4672	SAMEA3539721
Streptococcus vestibularis NCTC3000	SV_NCTC3000	SAMEA3594358
Streptococcus cristatus ATCC51100	ATCC51100	SAMEA3649037
Streptococcus gordonii NCTC3000	SG_NCTC3000	SAMEA3662936
Jonesia denitrificans NCTC_3000	NCTC_3000	SAMEA3905375
Streptococcus lutetiensis NCTC_3000	Sl_NCTC3000	SAMEA3905384
Streptococcus oralis ATCC35037	ATCC35037	SAMEA3936797
Propionibacterium freudenreichii PFRJS14	PFRJS14	SAMEA3991644
Staphylococcus carnosus NCTC3000	NCTC3000	SAMEA4364213
Veillonella dispar NCTC11831	NCTC11831	SAMEA4442464
Streptococcus downei MFe28	MFe28	SAMEA4534871
Alteromonas sp. 76-1	sp76-1	SAMEA5065789
Frankia symbiont sp. Dd1 Dg vc	Dd1Dgvc	SAMEA5187594
Candidatus Frankia meridionalis Cppng1	Cppng1	SAMEA6607137
Achromobacter piechaudii LMG1861	LMG1861	SAMEA6797388
Streptococcus thermophilus STHCIRM65	STHCIRM65	SAMEA6957296
Bacillus selenitireducens MLS10	MLS10	SAMN00000036
Methylorubrum populi BJ001	BJ001	SAMN00000038
Methylobacterium nodulans ORS2060	ORS2060	SAMN00000043
Limosilactobacillus antri DSM16041	DSM16041	SAMN00001477
Maridesulfovibrio salexigens DSM2638	DSM2638	SAMN00001870
Actinosynnema mirum DSM43827	DSM43827	SAMN00001904
Actinomyces urogenitalis DSM15434	DSM15434	SAMN00002545
Desulfomicrobium baculatum DSM4028	DSM4028	SAMN00002602
Rhodothermus marinus DSM4252	DSM4252	SAMN00002700
Bacillus Evansella cellulosilytica DSM2522	DSM2522	SAMN00007429
Roseburia inulinivorans DSMZ A-194	DSMA194	SAMN00008857
Burkholderia cenocepacia HI2424	HI2424	SAMN00113327
Akkermansia muciniphila DSMZ ATCC BAA-835	Ak1	SAMN00138213
Aeromicrobium marinum DSM15272	DSM15272	SAMN00139180
Selenomonas artemidis F0399	F0399	SAMN00189154
Spirochaeta thermophila DSM6578	DSM6578	SAMN00191235
Streptococcus infantis ATCC700779	ATCC700779	SAMN00216972
Streptococcus peroris ATCC700780	ATCC700780	SAMN00253298
Kingella denitrificans ATCC33394	ATCC33394	SAMN00253309
Streptococcus sanguinis SK405	SK405	SAMN00253311
Desulfococcus oleovorans Hxd3	Hxd3	SAMN00623035
Geobacter lovleyi SZ	SZ	SAMN00623044
Pseudodesulfovibrio aespoeensis Aspo-2	Aspo-2	SAMN00713573
Mesorhizobium ciceri biovar biserrulae WSM1271	WSM1271	SAMN00713576
Desulfobulbus propionicus DSM2032	DSM2032	SAMN00713581
Bacillus pseudomycoides DSM12442	DSM12442	SAMN00727631
B. longum BEI resources 44B	Long3	SAMN00829148
Enterococcus faecalis EnGen0336 (Streptococcus faecalis )	EnGen0336	SAMN00847609
Acinetobacter radioresistens NIPH2130	NIPH2130	SAMN01087836
Ruminococcus gnavus BEI resources CC55_001C	CC55	SAMN01162086
Mesorhizobium opportunistum WSM2075	WSM2075	SAMN02232036
Streptococcus salivarius ATCC25975	ATCC25975	SAMN02401019
Nitrococcus mobilis Nb231	Nb231	SAMN02436141
Selenomonas ruminantium ATCC12561	ATCC12561	SAMN02441491
Desulfotomaculum nigrificans DSM574	DSM574	SAMN02441786
Desulfonatronospira thiodismutans ASO3-1	ASO3-1	SAMN02441800
Desulfuromonas acetoxidans DSM684	DSM684	SAMN02441806
Lactobacillus plantarum UCD 3. ATCC8014	plant_ATCC	SAMN02463698
Limosilactobacillus coleohominis 1014CHN	1014CHN	SAMN02463725
Escherichia coli M1	Eco4	SAMN02463917
Aggregatibacter actinomycetemcomitans RhAA1	RhAA1	SAMN02471881
Ruminococcus flavefaciens ATCC19208	ATCC19208	SAMN02584965
Streptomyces viridochromogenes DSM40736	DSM40736	SAMN02595301
Syntrophobacter fumaroxidans MPOB	MPOB	SAMN02598285
Roseiflexus castenholzii DSM13941	DSM13941	SAMN02598306
Nitrobacter hamburgensis X14	X14	SAMN02598307
Nitrobacter winogradskyi Nb255	Nb255	SAMN02598308
Nitrosospira multiformis ATCC25196	ATCC25196	SAMN02598322
Nitrosomonas eutropha C91	C91	SAMN02598323
Acidiphilium cryptum JF-5	JF-5	SAMN02598339
Geobacter uraniumreducens Rf4	Rf4	SAMN02598352
Acidothermus cellulolyticus 11B	11B	SAMN02598358
Bifidobacterium longum subsp. infantis ATCC 15697	B_infan	SAMN02598380
burkholderia phymatum STM815	STM815	SAMN02598384
Geobacter metallireducens GS-15	GS-15	SAMN02598399
Geobacter Citrifermentans bemidjiense Bem	bem	SAMN02598400
Cellulomonas flavigena DSM20109	DSM20109	SAMN02598424
Thermomonospora curvata DSM43183	DSM43183	SAMN02598435
Beijerinckia indica ATCC9039	ATCC9039	SAMN02598441
Sphaerobacter thermophilus DSM20745	DSM20745	SAMN02598446
Desulfohalobium retbaense DSM5692	DSM5692	SAMN02598459
Acidimicrobium ferrooxidans DSM10331	DSM10331	SAMN02598466
Hyphomicrobium denitrificans ATCC51888	ATCC51888	SAMN02598499
Nitrosococcus halophilus Nc4	Nc4	SAMN02598510
Syntrophothermus lipocalidus DSM12680	DSM12680	SAMN02598518
Chloroflexus aurantiacus J-10-fl	J10fl	SAMN02598539
Eubacterium rectale ATCC33656	ATCC33656	SAMN02603082
Bacillus pseudofirmus OF4	OF4	SAMN02603086
Streptococcus lutetiensis 033	sl033	SAMN02603123
Desulfobacterium autotrophicum HRM2	HRM2	SAMN02603282
Bacillus amyloliquefaciens IT-45	IT45	SAMN02603349
Syntrophus aciditrophicus SB	SB	SAMN02603418
Bacillus anthracis Ames Ancestor	Ames_Anc	SAMN02603433
Mycoplasma capricolum ATCC27343	ATCC27343	SAMN02603434
Treponema primitia Zas-2	ZAS-2	SAMN02603452
Treponema azotonutricium ZAS-9	ZAS-9	SAMN02603453
B. longum DJO10A	Long4	SAMN02603512
Chromobacterium violaceum ATCC12472	ATCC12472	SAMN02603528
Pseudomonas aeruginosa PAO1	PAO1	SAMN02603714
Xanthomonas campestris ATCC33913	ATCC33913	SAMN02603845
Enterobacter cloacae ATCC13047	ATCC13047	SAMN02603901
Lacticaseibacillus lactobacillus paracasei Zhang	Zhang	SAMN02603933
Treponema denticola ATCC35405	ATCC35405	SAMN02603967
Acidithiobacillus ferroxidans ATCC23270	ATCC23270	SAMN02603974
Bacillus cereus ATCC10987	ATCC10987	SAMN02603979
Geobacter sulfurreducens PCA	PCA	SAMN02603989
Baumannia cicadellinicola Hc	HC	SAMN02604023
Cutibacterium acnes HL096PA1	HL096PA1	SAMN02604074
Escherichia coli UK12	Eco3	SAMN02604091
Staphylococcus aureus NCTC8325	NCTC8325	SAMN02604235
Azotobacter vinelandii DJ	DJ	SAMN02604349
Pseudomonas mendocina S52	S52	SAMN02728191
Staphylococcus capitis AYP1020	AYP1020	SAMN02739579
Bacillus atrophaeus globigii BSS	BSS	SAMN02740987
Desulfatibacillum alkenivorans DSM16219	DSM16219	SAMN02745216
Burkholderia glumae ATCC33617	ATCC33617	SAMN03012983
Bacillus Weizmannia coagulans DSM1	DSM1	SAMN03120846
Burkholderia ambifaria AMMD	AMMD	SAMN03140296
Streptococcus parasanguinis 451SPAR	451SPAR	SAMN03197643
Escherichia coli C2	Eco2	SAMN03252410
Streptococcus pyogenes NGAS638	NGAS638	SAMN03274510
Streptococcus mitis OT25TZ90	OT25TZ90	SAMN03334899
Burkholderia vietnamiensis AU1233	AU1233	SAMN03449402
Bacillus coahuilensis p1.1.43	p1143	SAMN03614211
Staphylococcus lugdunensis FDAARGOS141	FDAARGOS141	SAMN03996285
Beijerinckia sp. L45	L45	SAMN04219546
Bifidobacterium longum 35624	BL35624	SAMN04254466
Streptococcus sp. A12	A12	SAMN04287214
Corynebacterium glutamicum T6-13N_1	T6-13N	SAMN04331506
Staphylococcus haemolyticus S167	S167	SAMN04361561
Streptococcus equinus pGA-7	pGA-7	SAMN04487837
Pseudomonas fluorescens ATCC13525	ATCC13525	SAMN04488487
Akkermansia muciniphila KLE1605	Ak2	SAMN04606485
Acidithiobacillus caldus MTH-04	MTH-04	SAMN04849265
Moorella thermoacetica DSM103284	DSM103284	SAMN05430237
Prochlorococcus sp. RS01	RS01	SAMN06061932
Roseobacter denitrificans FDAARGOS_309	FDAARGOS309	SAMN06173322
Achromobacter xylosoxidans strain GAD3	GAD3	SAMN06251565
Paenibacillus larvae LMG16247	LMG16247	SAMN06286564
Bacillus Alkalihalobacillus clausii DSM8716	DSM8716	SAMN06458367
Veillonella atypica OK5	OK5	SAMN06644703
Fusobacterium nucleatum ATCC23726	ATCC23726	SAMN08501025
Bacillus pumilus strain LLTC96	LLTC96	SAMN08634668
Leuconostoc mesenteroides SRCM102733	SRCM102733	SAMN08707608
Acholeplasma laidlawii strain DSM23060	acho_lai	SAMN08769264
Bifidobacterium adolescentis 111	BA111	SAMN08770276
Mesorhizobium loti DSM2626	DSM2626	SAMN08775555
Mycobacterium avium HJW	HJW	SAMN08892076
Candidatus Sulcia muelleri SMVAGTER	SMVAGTER	SAMN08939727
Streptococcus australis NU89	NU89	SAMN09060970
Mycobacterium leprae MRHRU235G	MRHRU235G	SAMN09104579
Staphylococcus saprophyticus 1A	1A	SAMN09710868
Roseburia inulinivorans AF28-15	AF28-15	SAMN09734543
Deinococcus radiodurans R1dM1	R1dM1	SAMN09743852
Staphylococcus warneri 221	221	SAMN09989479
Staphylococcus hominis FDAARGOS575	FDAARGOS575	SAMN10163251
Agrobacterium tumefaciens 12D1	12D1	SAMN10169604
Azospirillum brasilense Sp7	Sp7	SAMN10239594
Bacillus licheniformis ATCC14580	ATCC14580	SAMN10591542
Rhizobium leguminosarum SM52	SM52	SAMN10617985
Staphylococcus epidermidis ATCC14990	ATCC14990	SAMN10738425
Bacillus mycoides BPN363	BPN363	SAMN10879087
Mycolicibacterium mycobacterium smegmatis FDAARGOS679	FDAARGOS679	SAMN11056394
Streptococcus gallolyticus FDAARGOS755	FDAARGOS755	SAMN11056470
Azospirillum sp. TSA2s	TSA2s	SAMN11382457
Acetobacter pasteurianus CICC22518	CICC22518	SAMN11523864
Thermosynechococcus sp. CL-1	CL1	SAMN11823200
Sphingobium indicum japonicum DSM26779	DSM26779	SAMN12025198
Burkholderia cepacia BC16	BC16	SAMN12612766
Acinetobacter baumannii K09-14	K09-14	SAMN12769618
Streptococcus mutans NCH105	NCH105	SAMN12797732
Aeromonas hydrophila OnP3.1	OnP31	SAMN13545457
Staphylococcus sp. MI101553	MI101553	SAMN13915443
Aeromonas salmonicida SRW-OG1	SRW-OG1	SAMN14515089
Alicycliphilus denitrificans DP3	DP3	SAMN14566246
Bradyrhizobium japonicum 5038	BJ5038	SAMN15394813
Priestia megaterium ATCC14581	ATCC14581	SAMN15857556
Acinetobacter calcoaceticus FDAARGOS_1218	FDAARGOS_1218	SAMN16357360
Thermobifida fusca UPMC901	UPMC901	SAMN16456105
Streptococcus equi zooepidemicus SEZ33	SEZ33	SAMN16565173
Comamonas testosteroni G1	CTG1	SAMN16789038
Staphylococcus pseudintermedius SP113043A	SP113043A	SAMN17039295
Ralstonia pickettii K-288	K288	SAMN17126705
Pseudomonas syringae BIMB268	BIMB268	SAMN17278557
Streptomyces lividans TK24-YQS040	TK24-YQS040	SAMN17808124
Bacillus cereus Bc33	Bc33	SAMN18603886
Streptococcus infantarius P4563KF2	P4563KF2	SAMN19268643
Micrococcus luteus CWAy	CWAy	SAMN21031615
Pseudomonas sp. PS1	PS1	SAMN21162574
Bifidobacterium adolescentis D3	D3	Sequencing
Enterococcus faecium G1	G1	Sequencing
Lactobacillus brevis G2	G2	Sequencing
Enterococcus faecalis H1	H1	Sequencing
Bifidobacterium breve I1	I1	Sequencing
Streptococcus mitis LM4	LM4	Sequencing
Streptococcus salivarius LM5	LM5	Sequencing
Bifidobacterium longum M12	Long5	Sequencing
Bifidobacterium longum S3	Long6	Sequencing
Bifidobacterium longum D4	Long7	Sequencing
Bifidobacterium longum E1	Long8	Sequencing
Bifidobacterium adolescentis R2	R2	Sequencing
Streptococcus pneumoniae Hu17	Hu17	SAMN06622699
Pseudomonas savastanoi ICMP19499	ICMP19499	SAMN04092560
Lactococcus lactis IL403	IL403	SAMN02603339
Lactococcus lactis subsp. lactis IO-1	IO-1	SAMD00060995
Streptococcus anginosus J4211	J4211	SAMN03577772
Desulfovibrio fructosivorans JJ	JJ	SAMN00103625
Lactococcus taiwanensis KLL004	KLL004	SAMN17981207
Methylobacillus flagellatus KT	KT	SAMN02598256
Roseburia intestinalis DSMZ L1-82	L1-82	SAMN20222706
Pseudomonas entomophila L48	L48	SAMEA3138225
Lactobacillus acidophilus ATCC 4356	lac_ATCC	SAMN03105773
Limosilactobacillus vaginalis LV515	LV515	SAMN12784813
Sinorhizobium meliloti M162 (antes Ensifer meliloti)	M162	SAMN07175163
Lactobacillus casei M38	M38	Sequencing
Hyphomicrobium sp. MC1	MC1	SAMEA3138412
Catenibacterium mitsuokai MCC318	MCC318	SAMN12147369
Methylorubrum extorquens AM1	MEAM1	SAMN02604258
Pseudomonas putida GB-1	Core76869_3	SAMN00623059
Listeria innocua Clip11262	Core272626_1	SAMEA3138320
Escherichia coli W3110	Core316407_3	SAMD00061081
Agrobacterium tumefaciens str. C58	Core176299_3	SAMN02603108
Nocardia farcinica IFM10152	Core247156_1	SAMD00061069
Streptomyces coelicolor A3(2)	Core100226_1	SAMEA1705940
Pseudomonas putida KT2440	Core160488_1	SAMN02603999
Acinetobacter sp. ADP1	Core62977_3	SAMEA3138250
Bacillus anthracis str. Ames	Core198094_1	SAMN02603432
Bacillus anthracis str. 'AmesAncestor'	Core261594_1	SAMN02603433
Streptococcus cristatus ATCC51100	ATCC51100	SAMEA3649037
Haloferax volcanii DS2	DS2	SAMN02604027
Archaeoglobus fulgidus DSM8774	DSM8774	SAMN03081472
Methanosphaerula palustris E1-9c	E1-9c	SAMN00001866
Thermococcus gammatolerans EJ3	EJ3	SAMN02603333
Methanospirillum hungatei JF-1	JF-1	SAMN02598287
Halobacterium salinarum NRC-1	NRC-1	SAMN02604216
