# Supplementary material for: Using metabolic networks to predict cross-feeding and competition interactions between microorganisms
Source: Microbiol Spectr. 2024 Mar 20;12(5):e02287-23. doi: 10.1128/spectrum.02287-23 (PMC11064492; doi:10.1128/spectrum.02287-23)
Supplement: Table S2 — Bacterial genome used from Freilich dataset: list of bacterial genome information used to test the predictor. [file spectrum.02287-23-s0002.xls]

## Sheet: strains
Supplementary Table 2. Bacterial genome used from Freilich dataset: List of bacterial genomes information used to test the predictor
Bacteria	code	Biosample ID NCBI
Pseudomonas aeruginosa PAO1	Core208964_1	SAMN02603714
Lactococcuslactis subsp. lactis Il1403	Core272623_1	SAMN02603339
Mycobacterium tuberculosis H37Rv	Core83332_1	SAMEA3138326
Escherichia coli K12	Core83333_1	SAMN02604091
Staphylococcus aureus subsp. aureus NCTC8325	Core93061_3	SAMN02604235
Bacillus subtilis subsp. Subtilis str. 168	Opt224308_1	SAMEA3138188
Lactobacillus plantarum WCFS1	Core220668_1	SAMEA3138345
Shigella dysenteriae M131649	Core216598_1	not available
Streptomyces coelicolor A3(2)	Core100226_1	SAMEA1705940
Frankia sp. Ccl3	Core106370_11	SAMN02199398
Buchnera aphidicola str. APS (Acyrthosiphon pisum)	Core107806_1	SAMD00061095
Chlamydophila pneumoniae AR39	Core115711_7	SAMN02641564
Neisseria meningitidis MC58	Core122586_1	SAMN02603997
Staphylococcus aureus subsp. aureus Mu50	Core158878_1	SAMD00061098
Staphylococcus aureus subsp. Aureus N315	Core158879_1	SAMD00061099
Pseudomonas putida KT2440	Core160488_1	SAMN02603999
Xylella fastidiosa 9a5c	Core160492_1	SAMN02603773
Wolbachia sp.endosymbiont of Drosophila melanogaster	Core163164_1	SAMN02604000
Listeria monocytogenes EGD-e	Core169963_1	SAMEA3138329
Streptococcus pneumoniae TIGR4	Core170187_1	SAMN02604002
Streptococcus pneumoniae R6	Core171101_1	SAMN02603218
Agrobacterium tumefaciens str. C58	Core176299_3	SAMN02603108
Francisella tularensis subsp. Tularensis Schu4	Core177416_3	SAMEA3138185
Caulobacter crescentus CB15	Core190650_1	SAMN02604005
Campylobacter jejuni subsp. Jejuni NCTC11168	Core192222_1	SAMEA3672890
Corynebacterium glutamicum ATCC 13032	Core196627_4	SAMEA3138338
Bacillus anthracis str. Ames	Core198094_1	SAMN02603432
Shigella flexneri 2a str. 2457T	Core198215_1	SAMN00792433
Tropheryma whipplei str Twist	Core203267_1	SAMN02603248
Blochmannia floridanus	Core203907_1	SAMEA3138247
Pseudomonas fluorescens PfO-1	Core205922_3	SAMN02598267
Bifidobacterium longum NCC2705	Core206672_1	SAMN02603675
Desulfovibrio desulfuricans G20	Core207559_3	SAMN02598492
Clostridium tetani E88	Core212717_1	SAMN02603289
Yersinia pestis CO92	Core214092_1	SAMN03160774
Rhizobium leguminosa rumbv. Viciae 3841	Core216596_1	SAMEA1705944
Mannheimia succiniciproducens MBEL55E	Core221988_1	SAMN02603473
Vibrio parahaemolyticus RIMD2210633	Core223926_1	SAMD00058707
Aquifex aeolicus VF5	Core224324_1	SAMN02603207
Borrelia burgdorferi B31	Core224326_1	SAMN02603966
Brucella melitensis 16M	Core224914_1	SAMN02595311
Coxiella burnetii RSA493	Core227377_1	SAMN02603970
Nitrosomonas europaea ATCC19718	Core228410_1	SAMEA3138193
Anaplasma marginale str. St. Maries	Core234826_3	SAMN02469627
Neisseria gonorrhoeae FA1090	Core242231_4	SAMN02604088
Dehalococcoides mccartyi 195	Core243164_3	SAMN02603990
Methylococcus capsulatus str. Bath	Core243233_4	SAMN02603968
Mycoplasma genitalium G-37	Core243273_1	SAMN02603983
Thermotoga maritima MSB8	Core243274_1	SAMN02603986
Treponema pallidum subsp. pallidum str. Nichols	Core243276_1	SAMN02603005
Vibrio cholerae O1 biovar eltor str. N16961	Core243277_1	SAMN02603969
Carboxydothermus hydrogenoformans Z-2901	Core246194_3	SAMN02603998
Nocardia farcinica IFM10152	Core247156_1	SAMD00061069
Bordetella pertussis Tohama I	Core257313_1	SAMEA1705933
Rhodopseudomonas palustris CGA009	Core258594_1	SAMEA3138319
Bacillus anthracis str. 'AmesAncestor'	Core261594_1	SAMN02603433
Onion yellows phytoplasma OY-M	Core262768_1	SAMD00061121
Zymomonas mobilis subsp. Mobilis ZM4	Core264203_3	SAMN02603579
Bdellovibrio bacteriovorus HD100	Core264462_1	SAMEA3138335
Methylobacillus flagellatus KT	Core265072_7	SAMN02598256
Rubrobacter xylanophilus DSM9941	Core266117_6	SAMN02598258
Sinorhizobium meliloti 1021	Core266834_1	SAMEA3283068
Kineococcus radiotolerans SRS30216	Core266940_1	SAMN02598259
Ralstonia solanacearum GMI1000	Core267608_1	SAMEA3138192
Leptospira interrogans serovar Copenhageni str. Fiocruz L1-130	Core267671_1	SAMN02603847
Burkholderia cepacia R1808	Core269482_1	SAMN02598263
Cytophaga hutchinsonii ATCC 33406	Core269798_12	SAMN02598536
Klebsiella pneumoniae MGH78578	Core272620_3	SAMN20720545
Legionella pneumophila subsp. pneumophila str. Philadelphia 1	Core272624_3	SAMN02603156
Listeria innocua Clip11262	Core272626_1	SAMEA3138320
Mycoplasma pulmonis UABCTIP	Core272635_1	SAMEA3138324
Rickettsia prowazekii str. Madrid E	Core272947_1	SAMEA3138318
Ureaplasma parvum serovar 3 ATCC 700970	Core273119_1	SAMN02604098
Leifsonia xyli subsp. Xylistr. CTCB07	Core281090_3	SAMN02603772
Idiomarina loihiensis L2TR	Core283942_3	SAMN02604184
Anaeromyxobacter dehalogenans 2CP-C	Core290397_13	SAMN02598274
Gluconobacter oxydans 621H	Core290633_1	SAMN02603293
Thiobacillus denitrificans ATCC 25259	Core292415_3	SAMN02598291
Symbiobacterium thermophilum IAM 14863	Core292459_1	SAMD00061067
Bacteroides fragilis YCH46	Core295405_3	SAMD00061068
Polaromonas sp. JS666	Core296591_1	SAMN02598293
Photobacterium profundum SS9	Core298386_1	SAMEA3138336
Streptococcus thermophilus CNRZ1066	Core299768_3	SAMN02603344
Ehrlichia ruminantium str. Gardel	Core302409_3	SAMEA3138254
Salinibacter ruber DSM13855	Core309807_5	SAMN02604045
Escherichia coli W3110	Core316407_3	SAMD00061081
Nitrosococcus oceani ATCC19707	Core323261_3	SAMN02598329
Thiomicrospira denitrificans ATCC33889	Core326298_3	SAMN02598289
Pseudoalteromonas haloplanktis TAC125	Core326442_4	SAMEA3138224
Magnetospirillum magneticum AMB-1	Core342108_5	SAMD00061077
Bartonella bacilliformis KC583	Core360095_3	SAMN02604047
Campylobacter jejuni subsp.jejuni CF93-6	Core360111_3	SAMN02435839
Flavobacterium johnsonia johnsoniae UW101	Core376686_6	SAMN02598357
Yersinia pestis Pestoides F	Core386656_4	SAMN03121016
Listeria monocytogenes FSL J1-194	Core393117_3	SAMN02415199
Listeria monocytogenes J0161	Core393130_3	SAMN00769971
Thiomicrospira crunogena XCL-2	Core39765_1	https://img.jgi.doe.gov/genome.php?id=637000325
Thermoanaerobacter sp. X514	Core399726_4	SAMN00623066
Acinetobacter baumannii ATCC17978	Core400667_4	SAMEA6463085
Francisella tularensis subsp. Novicida U112	Core401614_5	SAMN02604254
Elusimicrobium minutum Pei191	Core445932_3	SAMN00000042
Acinetobacter sp. ADP1	Core62977_3	SAMEA3138250
Haemophilus influenzae RdKW20	Core71421_1	SAMN02603991
Pseudomonas putida GB-1	Core76869_3	SAMN00623059
Helicobacter pylori 26695	Core85962_1	SAMN02603995
Staphylococcus aureus subsp. aureus COL	Core93062_4	SAMN02603996
Salmonella typhimurium LT2	Core99287_1	SAMN02604315
Clostridium beijerincki NCIMB 8052	Core290402_34	SAMN02598276
Vibrio vulnificus YJ016	Seed196600_1	SAMD00061075
Shewanella oneidensis MR-1	Seed211586_1	SAMN02604014
Shewanella frigidimarina NCIMB400	Seed318167_10	SAMN02598301
Bradyrhizobium japonicum USDA110	Core224911_1	SAMD00061083
Photorhabdus luminescens subsp. laumondii TTO1	Core243265_1	SAMEA3138334
Burkholderia pseudomallei K96243	Core272560_3	SAMEA1705938
Chlamydia trachomatis D/UW-3/CX	Core272561_1	SAMN02603114
Clostridium acetobutylicum ATCC 824	Core272562_1	SAMN02603243
Vibrio cholerae O395	Core345073_6	SAMN02603898
Campylobacter jejuni subsp jejuni 84-25	Core360110_3	SAMN02435873
