# Supplementary material for: Using metabolic networks to predict cross-feeding and competition interactions between microorganisms
Source: Microbiol Spectr. 2024 Mar 20;12(5):e02287-23. doi: 10.1128/spectrum.02287-23 (PMC11064492; doi:10.1128/spectrum.02287-23)
Supplement: Table S3 — Interaction information within the primary network cluster. [file spectrum.02287-23-s0003.xls]

## Sheet: Hoja1
Supplementary Table 3: Interaction information within the primary network cluster
Code bacteria 1	Interaction	Code bacteria 2
ZAS-2	cross-feeding	ZAS-9
ZAS-2	cross-feeding	KLL004
ZAS-2	cross-feeding	IO-1
ZAS-2	cross-feeding	IL403
TSA2s	cross-feeding	p1143
TSA2s	cross-feeding	OF4
TSA2s	cross-feeding	MLS10
TSA2s	cross-feeding	LLTC96
TSA2s	cross-feeding	IT45
TSA2s	cross-feeding	DSM8716
TSA2s	cross-feeding	DSM2522
TSA2s	cross-feeding	DSM12442
TSA2s	cross-feeding	DSM1
TSA2s	cross-feeding	C125
TSA2s	cross-feeding	BSS
TSA2s	cross-feeding	BPN363
TSA2s	cross-feeding	Bc33
TSA2s	cross-feeding	ATCC14581
TSA2s	cross-feeding	ATCC14580
TSA2s	cross-feeding	ATCC13047
TSA2s	cross-feeding	ATCC10987
TSA2s	cross-feeding	Ames_Anc
TSA2s	cross-feeding	168
sp76-1	cross-feeding	RS01
Sp7	cross-feeding	SP113043A
Sp7	cross-feeding	S167
Sp7	cross-feeding	NCTC8325
Sp7	cross-feeding	NCTC3000
Sp7	cross-feeding	MI101553
Sp7	cross-feeding	FDAARGOS575
Sp7	cross-feeding	FDAARGOS141
Sp7	cross-feeding	AYP1020
Sp7	cross-feeding	ATCC14990
Sp7	cross-feeding	ATCC13047
Sp7	cross-feeding	1A
Sp7	cross-feeding	221
SMVAGTER	cross-feeding	HC
RhAA1	cross-feeding	SG_NCTC3000
RS-1	cross-feeding	S52
RS-1	cross-feeding	PAO1
RS-1	competition	OK5
RS-1	competition	NCTC11831
RS-1	cross-feeding	LV515
RS-1	cross-feeding	JCM30893
RS-1	cross-feeding	IT45
RS-1	cross-feeding	HI2424
RS-1	cross-feeding	HB8
RS-1	cross-feeding	DSM16041
RS-1	cross-feeding	DSM15434
RS-1	cross-feeding	DJ
RS-1	cross-feeding	CWAy
RS-1	cross-feeding	BC16
RS-1	competition	ATCC33656
RS-1	cross-feeding	ATCC33617
RS-1	cross-feeding	AMMD
RS-1	cross-feeding	Ak2
RS-1	cross-feeding	Ak1
RS-1	cross-feeding	12D1
RS-1	cross-feeding	1014CHN
NCTC_3000	cross-feeding	X14
NCTC_3000	cross-feeding	Nb255
NCTC_3000	cross-feeding	Nb231
Nc4	cross-feeding	WSM2075
Nc4	cross-feeding	WSM1271
Nc4	cross-feeding	SZ
Nc4	cross-feeding	S52
Nc4	cross-feeding	Rf4
Nc4	cross-feeding	PCA
Nc4	cross-feeding	ORS571
Nc4	cross-feeding	M162
Nc4	cross-feeding	L48
Nc4	cross-feeding	GS-15
Nc4	cross-feeding	F2a
Nc4	cross-feeding	DSM2626
Nc4	cross-feeding	DJ
Nc4	cross-feeding	Dd1Dgvc
Nc4	cross-feeding	CWAy
Nc4	cross-feeding	Cppng1
Nc4	cross-feeding	bem
Nc4	cross-feeding	ACN14a
Nc4	cross-feeding	12D1
NBRC3959	competition	LM5
NBRC3959	competition	ATCC27343
NBRC3959	competition	ATCC25975
NBRC3959	competition	acho_lai
NBRC3959	competition	451SPAR
MC1	cross-feeding	X14
MC1	cross-feeding	S52
MC1	cross-feeding	PS1
MC1	cross-feeding	PAO1
MC1	cross-feeding	NBRC14164
MC1	cross-feeding	Nb255
MC1	cross-feeding	Nb231
MC1	cross-feeding	L48
MC1	cross-feeding	ICMP19499
MC1	cross-feeding	F2a
MC1	cross-feeding	BIMB268
MC1	cross-feeding	ATCC13525
L45	cross-feeding	S52
L45	cross-feeding	PAO1
L45	cross-feeding	L48
L45	cross-feeding	IT45
L45	cross-feeding	F2a
ORS2060	competition	OK5
ORS2060	competition	NCTC11831
ORS2060	competition	MCC318
ORS2060	cross-feeding	HI2424
ORS2060	competition	DSMA194
ORS2060	cross-feeding	BC16
ORS2060	competition	ATCC33656
ORS2060	cross-feeding	ATCC33617
ORS2060	competition	ATCC25975
ORS2060	cross-feeding	AMMD
ORS2060	competition	AF28-15
OnP31	competition	OK5
OnP31	competition	NCTC11831
OnP31	competition	MCC318
OnP31	competition	DSMA194
OnP31	competition	DSM16841
OnP31	competition	ATCC33656
OnP31	competition	ATCC25975
OnP31	competition	AF28-15
OnP31	competition	451SPAR
KT	cross-feeding	SB
KT	cross-feeding	MPOB
KT	cross-feeding	DSM16219
KT	cross-feeding	DSM12680
K288	cross-feeding	X14
K288	cross-feeding	UPMC901
K288	cross-feeding	SB
K288	cross-feeding	Nb255
K288	cross-feeding	Nb231
K288	cross-feeding	MPOB
K288	cross-feeding	DSM6578
K288	cross-feeding	DSM43827
K288	cross-feeding	DSM43183
K288	cross-feeding	DSM4252
K288	cross-feeding	DSM20109
K288	cross-feeding	DSM16219
K288	cross-feeding	DSM15434
K288	cross-feeding	DSM12680
K288	competition	ATCC33656
K288	cross-feeding	11B
JJ	cross-feeding	S52
JJ	cross-feeding	PAO1
JJ	competition	OK5
JJ	competition	NCTC11831
JJ	cross-feeding	LV515
JJ	cross-feeding	JCM30893
JJ	cross-feeding	IT45
JJ	cross-feeding	HB8
JJ	cross-feeding	DSM16041
JJ	cross-feeding	DSM15434
JJ	cross-feeding	DJ
JJ	cross-feeding	CWAy
JJ	competition	ATCC33656
JJ	cross-feeding	Ak2
JJ	cross-feeding	Ak1
JJ	cross-feeding	12D1
JJ	cross-feeding	1014CHN
JF-5	cross-feeding	UPMC901
JF-5	cross-feeding	DSM6578
JF-5	cross-feeding	DSM43827
JF-5	cross-feeding	DSM43183
JF-5	cross-feeding	DSM4252
JF-5	cross-feeding	DSM20109
JF-5	cross-feeding	DSM15434
JF-5	competition	ATCC33656
JF-5	cross-feeding	11B
J10fl	cross-feeding	SZ
J10fl	cross-feeding	Rf4
J10fl	cross-feeding	plant_ATCC
J10fl	cross-feeding	PFRJS14
J10fl	cross-feeding	PCA
J10fl	cross-feeding	NBRC3202
J10fl	cross-feeding	MPOB
J10fl	cross-feeding	M38
J10fl	cross-feeding	lac_ATCC
J10fl	cross-feeding	IT45
J10fl	cross-feeding	HL096PA1
J10fl	cross-feeding	GS-15
J10fl	cross-feeding	G2
J10fl	cross-feeding	DJ
J10fl	cross-feeding	Bulgaricus
J10fl	cross-feeding	bem
J10fl	competition	ATCC33656
Hxd3	cross-feeding	JCM30893
Hxd3	cross-feeding	Ak2
Hxd3	cross-feeding	Ak1
HRM2	cross-feeding	plant_ATCC
HRM2	cross-feeding	PFRJS14
HRM2	cross-feeding	NBRC3202
HRM2	cross-feeding	M38
HRM2	cross-feeding	lac_ATCC
HRM2	cross-feeding	JCM30893
HRM2	cross-feeding	IT45
HRM2	cross-feeding	HL096PA1
HRM2	cross-feeding	G2
HRM2	cross-feeding	DJ
HRM2	cross-feeding	Bulgaricus
HRM2	competition	ATCC33656
HRM2	cross-feeding	Ak2
HRM2	cross-feeding	Ak1
H1	cross-feeding	SRCM102733
H1	cross-feeding	Eco4
H1	cross-feeding	Eco3
H1	cross-feeding	Eco2
H1	cross-feeding	Eco1
G1	cross-feeding	SRCM102733
G1	cross-feeding	Eco4
G1	cross-feeding	Eco3
G1	cross-feeding	Eco2
G1	cross-feeding	Eco1
FDAARGOS309	cross-feeding	X14
FDAARGOS309	cross-feeding	Nb255
FDAARGOS309	cross-feeding	Nb231
EnGen0336	cross-feeding	SRCM102733
EnGen0336	cross-feeding	Eco4
EnGen0336	cross-feeding	Eco3
EnGen0336	cross-feeding	Eco2
EnGen0336	cross-feeding	Eco1
EH1	cross-feeding	R2
EH1	cross-feeding	I1
EH1	cross-feeding	D3
EH1	cross-feeding	bifi_JCM
EH1	cross-feeding	BA111
EH1	cross-feeding	ATCC15700
DSM5692	cross-feeding	JCM30893
DSM5692	cross-feeding	Ak2
DSM5692	cross-feeding	Ak1
DSM4028	cross-feeding	JCM30893
DSM4028	cross-feeding	Ak2
DSM4028	cross-feeding	Ak1
DSM26779	cross-feeding	SI
DSM26779	cross-feeding	SB
DSM26779	cross-feeding	IT45
DSM2638	cross-feeding	S52
DSM2638	cross-feeding	PAO1
DSM2638	competition	OK5
DSM2638	competition	NCTC11831
DSM2638	cross-feeding	LV515
DSM2638	cross-feeding	JCM30893
DSM2638	cross-feeding	IT45
DSM2638	cross-feeding	HI2424
DSM2638	cross-feeding	HB8
DSM2638	cross-feeding	DSM16041
DSM2638	cross-feeding	DSM15434
DSM2638	cross-feeding	DJ
DSM2638	cross-feeding	CWAy
DSM2638	cross-feeding	BC16
DSM2638	competition	ATCC33656
DSM2638	cross-feeding	ATCC33617
DSM2638	cross-feeding	AMMD
DSM2638	cross-feeding	Ak2
DSM2638	cross-feeding	Ak1
DSM2638	cross-feeding	12D1
DSM2638	cross-feeding	1014CHN
SRW-OG1	competition	OK5
SRW-OG1	competition	NCTC11831
SRW-OG1	competition	MCC318
SRW-OG1	competition	LM5
SRW-OG1	competition	DSMA194
SRW-OG1	competition	AF28-15
SRW-OG1	competition	451SPAR
DSM13941	cross-feeding	CL1
MTH-04	cross-feeding	SZ
MTH-04	cross-feeding	Rf4
MTH-04	cross-feeding	PFRJS14
MTH-04	cross-feeding	PCA
MTH-04	cross-feeding	HL096PA1
MTH-04	cross-feeding	GS-15
MTH-04	cross-feeding	bem
MTH-04	competition	ATCC33656
MPOB	cross-feeding	plant_ATCC
MPOB	cross-feeding	NBRC3202
MPOB	cross-feeding	M38
MPOB	cross-feeding	LV515
MPOB	cross-feeding	lac_ATCC
MPOB	cross-feeding	JCM30893
MPOB	cross-feeding	G2
MPOB	cross-feeding	DSM16041
MPOB	cross-feeding	DSM15434
MPOB	cross-feeding	DJ
MPOB	cross-feeding	Bulgaricus
MPOB	cross-feeding	Ak2
MPOB	cross-feeding	Ak1
MPOB	cross-feeding	12D1
MPOB	cross-feeding	1014CHN
DSM10331	cross-feeding	SZ
DSM10331	cross-feeding	Rf4
DSM10331	cross-feeding	plant_ATCC
DSM10331	cross-feeding	PFRJS14
DSM10331	cross-feeding	PCA
DSM10331	cross-feeding	NBRC3202
DSM10331	cross-feeding	MTH-04
DSM10331	cross-feeding	MPOB
DSM10331	cross-feeding	M38
DSM10331	cross-feeding	lac_ATCC
DSM10331	cross-feeding	IT45
DSM10331	cross-feeding	HL096PA1
DSM10331	cross-feeding	GS-15
DSM10331	cross-feeding	G2
DSM10331	cross-feeding	DJ
DSM10331	cross-feeding	Bulgaricus
DSM10331	cross-feeding	bem
DSM10331	competition	ATCC33656
DSM16219	cross-feeding	JCM30893
DSM16219	cross-feeding	Ak2
DSM16219	cross-feeding	Ak1
DSM103284	cross-feeding	X14
DSM103284	cross-feeding	plant_ATCC
DSM103284	competition	OK5
DSM103284	competition	NCTC11831
DSM103284	cross-feeding	NBRC3202
DSM103284	cross-feeding	Nb255
DSM103284	cross-feeding	Nb231
DSM103284	cross-feeding	M38
DSM103284	cross-feeding	LV515
DSM103284	cross-feeding	lac_ATCC
DSM103284	cross-feeding	G2
DSM103284	cross-feeding	DSM16219
DSM103284	cross-feeding	DSM16041
DSM103284	cross-feeding	DSM15434
DSM103284	cross-feeding	DJ
DSM103284	cross-feeding	Bulgaricus
DSM103284	cross-feeding	1014CHN
DP3	cross-feeding	X14
DP3	cross-feeding	Nb255
DP3	cross-feeding	Nb231
CTG1	cross-feeding	plant_ATCC
CTG1	competition	OK5
CTG1	competition	NCTC11831
CTG1	cross-feeding	NBRC3202
CTG1	cross-feeding	M38
CTG1	cross-feeding	lac_ATCC
CTG1	cross-feeding	G2
CTG1	competition	DSMA194
CTG1	competition	DSM16841
CTG1	cross-feeding	DSM16041
CTG1	cross-feeding	DSM15434
CTG1	cross-feeding	Bulgaricus
CTG1	competition	ATCC33656
CTG1	competition	AF28-15
C91	cross-feeding	WSM2075
C91	cross-feeding	WSM1271
C91	cross-feeding	SZ
C91	cross-feeding	S52
C91	cross-feeding	Rf4
C91	cross-feeding	PCA
C91	cross-feeding	ORS571
C91	cross-feeding	M162
C91	cross-feeding	L48
C91	cross-feeding	GS-15
C91	cross-feeding	F2a
C91	cross-feeding	DSM2626
C91	cross-feeding	DJ
C91	cross-feeding	Dd1Dgvc
C91	cross-feeding	CWAy
C91	cross-feeding	Cppng1
C91	cross-feeding	bem
C91	cross-feeding	ACN14a
C91	cross-feeding	12D1
STHCIRM65	cross-feeding	M38
STHCIRM65	cross-feeding	lac_ATCC
STHCIRM65	cross-feeding	G2
STHCIRM65	cross-feeding	Bulgaricus
HJW	cross-feeding	NCTC11397
HJW	competition	ATCC25975
H37Rv	cross-feeding	T6-13N
H37Rv	cross-feeding	NCTC11397
H37Rv	competition	ATCC25975
H37Rv	competition	451SPAR
FDAARGOS679	cross-feeding	T6-13N
FDAARGOS679	cross-feeding	NCTC11397
FDAARGOS679	competition	ATCC25975
FDAARGOS679	competition	451SPAR
BJ5038	cross-feeding	X14
BJ5038	cross-feeding	Nb255
BJ5038	cross-feeding	Nb231
LM5	competition	UMB0004
LM5	competition	T6-13N
LM5	competition	OnP31
LM5	competition	NCTC11397
LM5	competition	NBRC3202
LM5	competition	MRHRU235G
LM5	competition	MEAM1
LM5	competition	LV515
LM5	competition	LMG1861
LM5	competition	LMG16247
LM5	competition	lac_ATCC
LM5	cross-feeding	L1-82
LM5	competition	HJW
LM5	competition	H37Rv
LM5	competition	GAD3
LM5	competition	G2
LM5	competition	FDAARGOS679
LM5	cross-feeding	DSMA194
LM5	cross-feeding	DSM16841
LM5	competition	DSM16041
LM5	competition	DSM15272
LM5	competition	Bulgaricus
LM5	cross-feeding	AF28-15
LM5	competition	1014CHN
BJ001	competition	OK5
BJ001	competition	NCTC11831
BJ001	competition	MCC318
BJ001	competition	LM5
BJ001	cross-feeding	HI2424
BJ001	competition	DSMA194
BJ001	cross-feeding	BC16
BJ001	competition	ATCC33656
BJ001	cross-feeding	ATCC33617
BJ001	competition	ATCC25975
BJ001	cross-feeding	AMMD
BJ001	competition	AF28-15
ATCC9039	cross-feeding	S52
ATCC9039	cross-feeding	PAO1
ATCC9039	cross-feeding	L48
ATCC9039	cross-feeding	IT45
ATCC9039	cross-feeding	F2a
PS1	cross-feeding	STM815
PS1	cross-feeding	HI2424
PS1	cross-feeding	DSM43827
PS1	cross-feeding	BC16
PS1	cross-feeding	AU1233
PS1	cross-feeding	ATCC33617
PS1	cross-feeding	ATCC17616
PS1	cross-feeding	AMMD
NBRC14164	cross-feeding	STM815
NBRC14164	cross-feeding	NIPH2130
NBRC14164	cross-feeding	K09-14
NBRC14164	cross-feeding	HI2424
NBRC14164	cross-feeding	FDAARGOS_1218
NBRC14164	cross-feeding	DSM43827
NBRC14164	cross-feeding	BC16
NBRC14164	cross-feeding	AU1233
NBRC14164	cross-feeding	ATCC33617
NBRC14164	cross-feeding	ATCC17616
NBRC14164	cross-feeding	AMMD
ICMP19499	cross-feeding	STM815
ICMP19499	cross-feeding	HI2424
ICMP19499	cross-feeding	DSM43827
ICMP19499	cross-feeding	BC16
ICMP19499	cross-feeding	AU1233
ICMP19499	cross-feeding	ATCC33617
ICMP19499	cross-feeding	ATCC17616
ICMP19499	cross-feeding	AMMD
BIMB268	cross-feeding	STM815
BIMB268	cross-feeding	HI2424
BIMB268	cross-feeding	DSM43827
BIMB268	cross-feeding	BC16
BIMB268	cross-feeding	AU1233
BIMB268	cross-feeding	ATCC33617
BIMB268	cross-feeding	ATCC17616
BIMB268	cross-feeding	AMMD
ATCC51888	cross-feeding	X14
ATCC51888	cross-feeding	S52
ATCC51888	cross-feeding	PS1
ATCC51888	cross-feeding	PAO1
ATCC51888	cross-feeding	NBRC14164
ATCC51888	cross-feeding	Nb255
ATCC51888	cross-feeding	Nb231
ATCC51888	cross-feeding	L48
ATCC51888	cross-feeding	ICMP19499
ATCC51888	cross-feeding	F2a
ATCC51888	cross-feeding	BIMB268
ATCC51888	cross-feeding	ATCC13525
ATCC35405	cross-feeding	ATCC33277
SI	cross-feeding	plant_ATCC
SI	competition	OK5
SI	competition	NCTC11831
SI	cross-feeding	NBRC3202
SI	cross-feeding	M38
SI	cross-feeding	LV515
SI	cross-feeding	lac_ATCC
SI	cross-feeding	IT45
SI	cross-feeding	G2
SI	cross-feeding	DSM16041
SI	cross-feeding	DSM15434
SI	cross-feeding	DJ
SI	cross-feeding	Bulgaricus
SI	cross-feeding	12D1
SI	cross-feeding	1014CHN
SB	cross-feeding	plant_ATCC
SB	competition	OK5
SB	competition	NCTC11831
SB	cross-feeding	NBRC3202
SB	cross-feeding	M38
SB	cross-feeding	LV515
SB	cross-feeding	lac_ATCC
SB	cross-feeding	IT45
SB	cross-feeding	G2
SB	cross-feeding	DSM16041
SB	cross-feeding	DSM15434
SB	cross-feeding	DJ
SB	cross-feeding	Bulgaricus
SB	cross-feeding	12D1
SB	cross-feeding	1014CHN
DSM12680	cross-feeding	plant_ATCC
DSM12680	cross-feeding	PFRJS14
DSM12680	cross-feeding	PAO1
DSM12680	cross-feeding	NBRC3202
DSM12680	cross-feeding	M38
DSM12680	cross-feeding	LV515
DSM12680	cross-feeding	lac_ATCC
DSM12680	cross-feeding	HL096PA1
DSM12680	cross-feeding	G2
DSM12680	cross-feeding	F0399
DSM12680	cross-feeding	DSM16041
DSM12680	cross-feeding	DJ
DSM12680	cross-feeding	Bulgaricus
DSM12680	cross-feeding	ATCC12561
DSM12680	cross-feeding	12D1
DSM12680	cross-feeding	1014CHN
MCC318	competition	Zhang
MCC318	competition	UMB0004
MCC318	competition	S52
MCC318	competition	PFRJS14
MCC318	competition	PAO1
MCC318	competition	NBRC3202
MCC318	competition	MEAM1
MCC318	competition	M38
MCC318	competition	LV515
MCC318	competition	LMG1861
MCC318	competition	lac_ATCC
MCC318	cross-feeding	L1-82
MCC318	competition	JF-5
MCC318	competition	HL096PA1
MCC318	competition	GAD3
MCC318	competition	G2
MCC318	competition	F0399
MCC318	cross-feeding	DSMA194
MCC318	cross-feeding	DSM16841
MCC318	competition	DSM16041
MCC318	competition	DSM15272
MCC318	competition	DJ
MCC318	competition	Bulgaricus
MCC318	competition	ATCC12561
MCC318	cross-feeding	AF28-15
MCC318	competition	12D1
MCC318	competition	1014CHN
ATCC33394	cross-feeding	X14
ATCC33394	cross-feeding	Nb255
ATCC33394	cross-feeding	Nb231
SM52	cross-feeding	SI
SM52	cross-feeding	S52
SM52	cross-feeding	PAO1
SM52	competition	LM5
SM52	cross-feeding	L48
SM52	cross-feeding	IT45
SM52	cross-feeding	F2a
SM52	cross-feeding	DSM20745
SM52	competition	ATCC25975
R1dM1	cross-feeding	WSM2075
R1dM1	cross-feeding	WSM1271
R1dM1	cross-feeding	TK24-YQS040
R1dM1	cross-feeding	SI
R1dM1	cross-feeding	PFRJS14
R1dM1	cross-feeding	NBRC13350
R1dM1	cross-feeding	MRHRU235G
R1dM1	competition	LM5
R1dM1	cross-feeding	JCM30893
R1dM1	cross-feeding	HL096PA1
R1dM1	cross-feeding	HJW
R1dM1	cross-feeding	H37Rv
R1dM1	cross-feeding	FDAARGOS679
R1dM1	cross-feeding	DSM40736
R1dM1	cross-feeding	DSM2626
R1dM1	competition	ATCC33656
R1dM1	competition	ATCC25975
R1dM1	cross-feeding	Ak2
R1dM1	cross-feeding	Ak1
MRHRU235G	competition	451SPAR
ORS571	cross-feeding	S52
ORS571	cross-feeding	PAO1
ORS571	cross-feeding	L48
ORS571	cross-feeding	IT45
ORS571	cross-feeding	F2a
M162	cross-feeding	SI
M162	cross-feeding	S52
M162	cross-feeding	PAO1
M162	cross-feeding	L48
M162	cross-feeding	IT45
M162	cross-feeding	F2a
ATCC25196	cross-feeding	WSM2075
ATCC25196	cross-feeding	WSM1271
ATCC25196	cross-feeding	SZ
ATCC25196	cross-feeding	S52
ATCC25196	cross-feeding	Rf4
ATCC25196	cross-feeding	PCA
ATCC25196	cross-feeding	ORS571
ATCC25196	cross-feeding	M162
ATCC25196	cross-feeding	L48
ATCC25196	cross-feeding	GS-15
ATCC25196	cross-feeding	F2a
ATCC25196	cross-feeding	DSM2626
ATCC25196	cross-feeding	Dd1Dgvc
ATCC25196	cross-feeding	CWAy
ATCC25196	cross-feeding	Cppng1
ATCC25196	cross-feeding	ACN14a
ATCC25196	cross-feeding	12D1
ATCC23726	cross-feeding	SG_NCTC3000
ATCC23270	cross-feeding	SZ
ATCC23270	cross-feeding	Rf4
ATCC23270	cross-feeding	PFRJS14
ATCC23270	cross-feeding	PCA
ATCC23270	cross-feeding	HL096PA1
ATCC23270	cross-feeding	GS-15
ATCC23270	cross-feeding	bem
ATCC23270	competition	ATCC33656
ATCC13525	cross-feeding	STM815
ATCC13525	cross-feeding	KLL004
ATCC13525	cross-feeding	IL403
ATCC13525	cross-feeding	HI2424
ATCC13525	cross-feeding	DSM43827
ATCC13525	cross-feeding	BC16
ATCC13525	cross-feeding	AU1233
ATCC13525	cross-feeding	ATCC33617
ATCC13525	cross-feeding	ATCC17616
ATCC13525	cross-feeding	AMMD
ATCC12472	cross-feeding	X14
ATCC12472	cross-feeding	Nb255
ATCC12472	cross-feeding	Nb231
OK5	competition	MPOB
OK5	competition	MEAM1
OK5	cross-feeding	MCC318
OK5	cross-feeding	LM5
OK5	cross-feeding	ATCC25975
OK5	cross-feeding	451SPAR
NCTC11831	competition	SI
NCTC11831	competition	SB
NCTC11831	competition	RS-1
NCTC11831	competition	PFRJS14
NCTC11831	competition	PAO1
NCTC11831	competition	MPOB
NCTC11831	competition	MEAM1
NCTC11831	cross-feeding	MCC318
NCTC11831	cross-feeding	LM5
NCTC11831	competition	JJ
NCTC11831	competition	HL096PA1
NCTC11831	competition	CICC22518
NCTC11831	cross-feeding	ATCC33656
NCTC11831	cross-feeding	ATCC25975
NCTC11831	competition	ATCC12561
NCTC11831	competition	Aspo-2
NCTC11831	cross-feeding	451SPAR
DJ	cross-feeding	UPMC901
DJ	cross-feeding	S52
DJ	cross-feeding	L48
DJ	cross-feeding	IT45
DJ	cross-feeding	F2a
DJ	cross-feeding	DSM6578
DJ	cross-feeding	DSM43827
DJ	cross-feeding	DSM43183
DJ	cross-feeding	DSM4252
DJ	cross-feeding	DSM20109
DJ	cross-feeding	DSM15434
DJ	cross-feeding	11B
Aspo-2	cross-feeding	S52
Aspo-2	cross-feeding	PAO1
Aspo-2	competition	OK5
Aspo-2	competition	NCTC11831
Aspo-2	cross-feeding	LV515
Aspo-2	cross-feeding	JCM30893
Aspo-2	cross-feeding	IT45
Aspo-2	cross-feeding	HB8
Aspo-2	cross-feeding	DSM16041
Aspo-2	cross-feeding	DSM15434
Aspo-2	cross-feeding	DJ
Aspo-2	cross-feeding	CWAy
Aspo-2	cross-feeding	Ak2
Aspo-2	cross-feeding	Ak1
Aspo-2	cross-feeding	12D1
Aspo-2	cross-feeding	1014CHN
ASO3-1	cross-feeding	JCM30893
ASO3-1	cross-feeding	Ak2
ASO3-1	cross-feeding	Ak1
Eco3	competition	168
AM1	cross-feeding	SRCM102733
AM1	cross-feeding	Eco4
AM1	cross-feeding	Eco3
AM1	cross-feeding	Eco2
AM1	cross-feeding	Eco1
SZ	cross-feeding	X14
SZ	cross-feeding	PFRJS14
SZ	cross-feeding	Nb255
SZ	cross-feeding	HL096PA1
SZ	competition	DSMA194
Rf4	cross-feeding	X14
Rf4	cross-feeding	PFRJS14
Rf4	cross-feeding	Nb255
Rf4	cross-feeding	HL096PA1
Rf4	competition	DSMA194
PFRJS14	competition	OK5
PFRJS14	competition	NCTC11831
PFRJS14	cross-feeding	HI2424
PFRJS14	competition	DSMA194
PFRJS14	competition	DSM16841
PFRJS14	cross-feeding	BC16
PFRJS14	competition	ATCC33656
PFRJS14	cross-feeding	ATCC33617
PFRJS14	cross-feeding	AMMD
PFRJS14	competition	451SPAR
PCA	cross-feeding	X14
PCA	cross-feeding	PFRJS14
PCA	cross-feeding	Nb255
PCA	cross-feeding	HL096PA1
PCA	competition	DSMA194
PCA	competition	ATCC33656
MEAM1	cross-feeding	HI2424
MEAM1	cross-feeding	BC16
MEAM1	cross-feeding	ATCC33617
MEAM1	cross-feeding	AMMD
LMG1861	cross-feeding	X14
LMG1861	cross-feeding	Nb255
LMG1861	competition	DSMA194
HL096PA1	competition	OK5
HL096PA1	competition	NCTC11831
HL096PA1	cross-feeding	HI2424
HL096PA1	competition	DSMA194
HL096PA1	competition	DSM16841
HL096PA1	cross-feeding	BC16
HL096PA1	competition	ATCC33656
HL096PA1	cross-feeding	ATCC33617
HL096PA1	cross-feeding	AMMD
HL096PA1	competition	451SPAR
GS-15	cross-feeding	X14
GS-15	cross-feeding	PFRJS14
GS-15	cross-feeding	Nb255
GS-15	cross-feeding	HL096PA1
GS-15	competition	DSMA194
GS-15	competition	ATCC33656
GAD3	cross-feeding	X14
GAD3	cross-feeding	Nb255
GAD3	competition	DSMA194
GAD3	competition	ATCC33656
GAD3	competition	ATCC25975
F0399	cross-feeding	UPMC901
F0399	cross-feeding	plant_ATCC
F0399	competition	OK5
F0399	competition	NCTC11831
F0399	cross-feeding	NBRC3202
F0399	cross-feeding	M38
F0399	cross-feeding	G2
F0399	competition	DSMA194
F0399	cross-feeding	DSM6578
F0399	cross-feeding	DSM43827
F0399	cross-feeding	DSM43183
F0399	cross-feeding	DSM4252
F0399	cross-feeding	DSM20109
F0399	competition	DSM16841
F0399	cross-feeding	DSM15434
F0399	cross-feeding	CC55
F0399	cross-feeding	Bulgaricus
F0399	competition	ATCC33656
F0399	cross-feeding	ATCC19208
F0399	cross-feeding	11B
DSM684	cross-feeding	SI
DSM684	cross-feeding	SB
DSM684	cross-feeding	plant_ATCC
DSM684	cross-feeding	PFRJS14
DSM684	cross-feeding	NBRC3202
DSM684	cross-feeding	M38
DSM684	cross-feeding	lac_ATCC
DSM684	cross-feeding	HL096PA1
DSM684	cross-feeding	G2
DSM684	cross-feeding	F0399
DSM684	competition	DSMA194
DSM684	cross-feeding	DSM15434
DSM684	cross-feeding	DSM12680
DSM684	cross-feeding	DSM103284
DSM684	cross-feeding	Bulgaricus
DSM684	cross-feeding	ATCC12561
DSM574	cross-feeding	plant_ATCC
DSM574	competition	OK5
DSM574	competition	NCTC11831
DSM574	cross-feeding	NBRC3202
DSM574	cross-feeding	M38
DSM574	cross-feeding	LV515
DSM574	cross-feeding	lac_ATCC
DSM574	cross-feeding	JCM30893
DSM574	cross-feeding	G2
DSM574	competition	DSMA194
DSM574	cross-feeding	DSM16041
DSM574	cross-feeding	DSM15434
DSM574	cross-feeding	DJ
DSM574	cross-feeding	Bulgaricus
DSM574	cross-feeding	Ak2
DSM574	cross-feeding	Ak1
DSM574	cross-feeding	12D1
DSM574	cross-feeding	1014CHN
DSM2032	cross-feeding	UMB0004
DSM2032	cross-feeding	plant_ATCC
DSM2032	competition	OK5
DSM2032	competition	NCTC11831
DSM2032	cross-feeding	NBRC3202
DSM2032	cross-feeding	M38
DSM2032	cross-feeding	LV515
DSM2032	cross-feeding	lac_ATCC
DSM2032	cross-feeding	JCM30893
DSM2032	cross-feeding	IT45
DSM2032	competition	DSM16841
DSM2032	cross-feeding	DSM16041
DSM2032	cross-feeding	DSM15434
DSM2032	cross-feeding	DJ
DSM2032	cross-feeding	Bulgaricus
DSM2032	cross-feeding	Ak2
DSM2032	cross-feeding	Ak1
DSM2032	cross-feeding	12D1
DSM2032	cross-feeding	1014CHN
DSM15272	cross-feeding	UPMC901
DSM15272	competition	DSMA194
DSM15272	cross-feeding	DSM6578
DSM15272	cross-feeding	DSM43827
DSM15272	cross-feeding	DSM43183
DSM15272	cross-feeding	DSM4252
DSM15272	cross-feeding	DSM20109
DSM15272	competition	DSM16841
DSM15272	competition	ATCC33656
DSM15272	competition	ATCC25975
DSM15272	competition	451SPAR
DSM15272	cross-feeding	11B
CICC22518	cross-feeding	plant_ATCC
CICC22518	competition	OK5
CICC22518	competition	NCTC11831
CICC22518	cross-feeding	NBRC3202
CICC22518	cross-feeding	M38
CICC22518	cross-feeding	LV515
CICC22518	cross-feeding	lac_ATCC
CICC22518	cross-feeding	G2
CICC22518	competition	DSMA194
CICC22518	competition	DSM16841
CICC22518	cross-feeding	DSM16041
CICC22518	cross-feeding	DSM15434
CICC22518	cross-feeding	DJ
CICC22518	cross-feeding	Bulgaricus
CICC22518	cross-feeding	12D1
CICC22518	cross-feeding	1014CHN
bem	cross-feeding	X14
bem	cross-feeding	PFRJS14
bem	cross-feeding	Nb255
bem	cross-feeding	HL096PA1
bem	competition	DSMA194
bem	competition	ATCC33656
ATCC33913	cross-feeding	UPMC901
ATCC33913	cross-feeding	SI
ATCC33913	cross-feeding	SB
ATCC33913	cross-feeding	plant_ATCC
ATCC33913	cross-feeding	NBRC3202
ATCC33913	cross-feeding	M38
ATCC33913	cross-feeding	lac_ATCC
ATCC33913	cross-feeding	G2
ATCC33913	competition	DSMA194
ATCC33913	cross-feeding	DSM6578
ATCC33913	cross-feeding	DSM43827
ATCC33913	cross-feeding	DSM43183
ATCC33913	cross-feeding	DSM4252
ATCC33913	cross-feeding	DSM20109
ATCC33913	competition	DSM16841
ATCC33913	cross-feeding	DSM15434
ATCC33913	cross-feeding	DSM12680
ATCC33913	cross-feeding	Bulgaricus
ATCC33913	competition	ATCC33656
ATCC33913	cross-feeding	11B
ATCC12561	cross-feeding	UPMC901
ATCC12561	cross-feeding	plant_ATCC
ATCC12561	competition	OK5
ATCC12561	competition	NCTC11831
ATCC12561	cross-feeding	NBRC3202
ATCC12561	cross-feeding	M38
ATCC12561	cross-feeding	lac_ATCC
ATCC12561	cross-feeding	G2
ATCC12561	competition	DSMA194
ATCC12561	cross-feeding	DSM6578
ATCC12561	cross-feeding	DSM43827
ATCC12561	cross-feeding	DSM43183
ATCC12561	cross-feeding	DSM4252
ATCC12561	cross-feeding	DSM20109
ATCC12561	competition	DSM16841
ATCC12561	cross-feeding	DSM15434
ATCC12561	cross-feeding	CC55
ATCC12561	cross-feeding	Bulgaricus
ATCC12561	competition	ATCC33656
ATCC12561	cross-feeding	ATCC19208
ATCC12561	cross-feeding	11B
Zhang	cross-feeding	S52
Zhang	cross-feeding	PAO1
Zhang	cross-feeding	HI2424
Zhang	cross-feeding	HB8
Zhang	cross-feeding	CWAy
Zhang	cross-feeding	BC16
Zhang	competition	ATCC33656
Zhang	cross-feeding	ATCC33617
Zhang	competition	ATCC27343
Zhang	competition	ATCC25975
Zhang	cross-feeding	AMMD
Zhang	competition	451SPAR
T6-13N	cross-feeding	WSM2075
T6-13N	cross-feeding	WSM1271
T6-13N	cross-feeding	TK24-YQS040
T6-13N	cross-feeding	PFRJS14
T6-13N	cross-feeding	NBRC13350
T6-13N	cross-feeding	MRHRU235G
T6-13N	cross-feeding	HL096PA1
T6-13N	cross-feeding	HJW
T6-13N	cross-feeding	DSM40736
T6-13N	cross-feeding	DSM2626
T6-13N	competition	ATCC27343
T6-13N	competition	ATCC25975
T6-13N	competition	451SPAR
plant_ATCC	cross-feeding	WSM2075
plant_ATCC	cross-feeding	WSM1271
plant_ATCC	cross-feeding	TK24-YQS040
plant_ATCC	cross-feeding	STHCIRM65
plant_ATCC	cross-feeding	S52
plant_ATCC	cross-feeding	PFRJS14
plant_ATCC	cross-feeding	PAO1
plant_ATCC	cross-feeding	NBRC13350
plant_ATCC	cross-feeding	MRHRU235G
plant_ATCC	competition	MCC318
plant_ATCC	cross-feeding	M162
plant_ATCC	competition	LM5
plant_ATCC	cross-feeding	HL096PA1
plant_ATCC	cross-feeding	HJW
plant_ATCC	cross-feeding	HI2424
plant_ATCC	cross-feeding	HB8
plant_ATCC	cross-feeding	H37Rv
plant_ATCC	cross-feeding	FDAARGOS679
plant_ATCC	cross-feeding	DSM40736
plant_ATCC	cross-feeding	DSM2626
plant_ATCC	cross-feeding	DSM20745
plant_ATCC	cross-feeding	CWAy
plant_ATCC	cross-feeding	BC16
plant_ATCC	competition	ATCC33656
plant_ATCC	cross-feeding	ATCC33617
plant_ATCC	competition	ATCC27343
plant_ATCC	competition	ATCC25975
plant_ATCC	cross-feeding	AMMD
plant_ATCC	competition	451SPAR
NCTC11397	cross-feeding	WSM2075
NCTC11397	cross-feeding	WSM1271
NCTC11397	cross-feeding	TK24-YQS040
NCTC11397	cross-feeding	PFRJS14
NCTC11397	cross-feeding	NBRC13350
NCTC11397	cross-feeding	MRHRU235G
NCTC11397	cross-feeding	HL096PA1
NCTC11397	cross-feeding	DSM40736
NCTC11397	cross-feeding	DSM2626
NCTC11397	competition	ATCC27343
NCTC11397	competition	ATCC25975
NCTC11397	competition	451SPAR
NBRC3202	cross-feeding	WSM2075
NBRC3202	cross-feeding	WSM1271
NBRC3202	cross-feeding	TK24-YQS040
NBRC3202	cross-feeding	S52
NBRC3202	cross-feeding	PFRJS14
NBRC3202	cross-feeding	PAO1
NBRC3202	cross-feeding	NBRC13350
NBRC3202	cross-feeding	MRHRU235G
NBRC3202	cross-feeding	M162
NBRC3202	cross-feeding	HL096PA1
NBRC3202	cross-feeding	HJW
NBRC3202	cross-feeding	HI2424
NBRC3202	cross-feeding	HB8
NBRC3202	cross-feeding	H37Rv
NBRC3202	cross-feeding	FDAARGOS679
NBRC3202	cross-feeding	DSM40736
NBRC3202	cross-feeding	DSM2626
NBRC3202	cross-feeding	DSM20745
NBRC3202	cross-feeding	CWAy
NBRC3202	cross-feeding	BC16
NBRC3202	competition	ATCC33656
NBRC3202	cross-feeding	ATCC33617
NBRC3202	cross-feeding	AMMD
M38	cross-feeding	WSM2075
M38	cross-feeding	WSM1271
M38	cross-feeding	TK24-YQS040
M38	cross-feeding	STHCIRM65
M38	cross-feeding	S52
M38	cross-feeding	PFRJS14
M38	cross-feeding	PAO1
M38	cross-feeding	NBRC13350
M38	cross-feeding	MRHRU235G
M38	cross-feeding	M162
M38	cross-feeding	HL096PA1
M38	cross-feeding	HJW
M38	cross-feeding	HI2424
M38	cross-feeding	HB8
M38	cross-feeding	H37Rv
M38	cross-feeding	FDAARGOS679
M38	cross-feeding	DSM40736
M38	cross-feeding	DSM2626
M38	cross-feeding	DSM20745
M38	cross-feeding	CWAy
M38	cross-feeding	BC16
M38	cross-feeding	ATCC33617
M38	competition	ATCC27343
M38	cross-feeding	AMMD
M38	competition	451SPAR
LV515	competition	ATCC27343
LV515	competition	ATCC25975
LV515	competition	451SPAR
lac_ATCC	cross-feeding	WSM2075
lac_ATCC	cross-feeding	WSM1271
lac_ATCC	cross-feeding	TK24-YQS040
lac_ATCC	cross-feeding	PFRJS14
lac_ATCC	cross-feeding	PAO1
lac_ATCC	cross-feeding	NBRC13350
lac_ATCC	cross-feeding	MRHRU235G
lac_ATCC	cross-feeding	M162
lac_ATCC	cross-feeding	HL096PA1
lac_ATCC	cross-feeding	HJW
lac_ATCC	cross-feeding	HI2424
lac_ATCC	cross-feeding	HB8
lac_ATCC	cross-feeding	H37Rv
lac_ATCC	cross-feeding	FDAARGOS679
lac_ATCC	cross-feeding	DSM40736
lac_ATCC	cross-feeding	DSM2626
lac_ATCC	cross-feeding	DSM20745
lac_ATCC	cross-feeding	CWAy
lac_ATCC	cross-feeding	BC16
lac_ATCC	cross-feeding	ATCC33617
lac_ATCC	cross-feeding	AMMD
lac_ATCC	competition	451SPAR
G2	cross-feeding	WSM2075
G2	cross-feeding	WSM1271
G2	cross-feeding	TK24-YQS040
G2	cross-feeding	STHCIRM65
G2	cross-feeding	S52
G2	cross-feeding	PFRJS14
G2	cross-feeding	PAO1
G2	cross-feeding	NBRC13350
G2	cross-feeding	MRHRU235G
G2	cross-feeding	M162
G2	cross-feeding	HL096PA1
G2	cross-feeding	HJW
G2	cross-feeding	HI2424
G2	cross-feeding	HB8
G2	cross-feeding	H37Rv
G2	cross-feeding	FDAARGOS679
G2	cross-feeding	DSM40736
G2	cross-feeding	DSM2626
G2	cross-feeding	DSM20745
G2	cross-feeding	CWAy
G2	cross-feeding	BC16
G2	cross-feeding	ATCC33617
G2	competition	ATCC25975
G2	cross-feeding	AMMD
DSM16041	competition	ATCC27343
DSM16041	competition	ATCC25975
DSM16041	competition	451SPAR
Bulgaricus	cross-feeding	WSM2075
Bulgaricus	cross-feeding	WSM1271
Bulgaricus	cross-feeding	TK24-YQS040
Bulgaricus	cross-feeding	STHCIRM65
Bulgaricus	cross-feeding	S52
Bulgaricus	cross-feeding	PFRJS14
Bulgaricus	cross-feeding	PAO1
Bulgaricus	cross-feeding	NBRC13350
Bulgaricus	cross-feeding	MRHRU235G
Bulgaricus	cross-feeding	M162
Bulgaricus	cross-feeding	HL096PA1
Bulgaricus	cross-feeding	HJW
Bulgaricus	cross-feeding	HI2424
Bulgaricus	cross-feeding	HB8
Bulgaricus	cross-feeding	H37Rv
Bulgaricus	cross-feeding	FDAARGOS679
Bulgaricus	cross-feeding	DSM40736
Bulgaricus	cross-feeding	DSM2626
Bulgaricus	cross-feeding	DSM20745
Bulgaricus	cross-feeding	CWAy
Bulgaricus	cross-feeding	BC16
Bulgaricus	competition	ATCC33656
Bulgaricus	cross-feeding	ATCC33617
Bulgaricus	competition	ATCC27343
Bulgaricus	competition	ATCC25975
Bulgaricus	cross-feeding	AMMD
Bulgaricus	competition	451SPAR
acho_lai	competition	Zhang
acho_lai	competition	UMB0004
acho_lai	competition	T6-13N
acho_lai	competition	plant_ATCC
acho_lai	competition	NCTC11397
acho_lai	competition	NBRC3202
acho_lai	competition	M38
acho_lai	competition	LV515
acho_lai	competition	LMG16247
acho_lai	competition	lac_ATCC
acho_lai	competition	G2
acho_lai	competition	DSM16041
acho_lai	competition	Bulgaricus
acho_lai	competition	1014CHN
LMG16247	cross-feeding	PFRJS14
LMG16247	cross-feeding	M162
LMG16247	cross-feeding	HL096PA1
LMG16247	cross-feeding	DSM20745
LMG16247	competition	ATCC27343
L1-82	competition	SZ
L1-82	cross-feeding	R2
L1-82	competition	PFRJS14
L1-82	competition	PCA
L1-82	competition	PAO1
L1-82	competition	LMG1861
L1-82	cross-feeding	I1
L1-82	competition	HL096PA1
L1-82	competition	DSM15272
L1-82	cross-feeding	D3
L1-82	competition	CICC22518
L1-82	cross-feeding	bifi_JCM
L1-82	competition	bem
L1-82	cross-feeding	BA111
L1-82	competition	ATCC33913
L1-82	cross-feeding	ATCC15700
L1-82	competition	ATCC12561
DSMA194	cross-feeding	R2
DSMA194	competition	MEAM1
DSMA194	cross-feeding	I1
DSMA194	cross-feeding	D3
DSMA194	cross-feeding	bifi_JCM
DSMA194	cross-feeding	BA111
DSMA194	cross-feeding	ATCC15700
DSM16841	competition	SRW-OG1
DSM16841	cross-feeding	R2
DSM16841	cross-feeding	I1
DSM16841	competition	DSM684
DSM16841	competition	DSM574
DSM16841	cross-feeding	D3
DSM16841	cross-feeding	bifi_JCM
DSM16841	cross-feeding	BA111
DSM16841	cross-feeding	ATCC15700
AF28-15	competition	SZ
AF28-15	competition	Rf4
AF28-15	cross-feeding	R2
AF28-15	competition	LMG1861
AF28-15	cross-feeding	I1
AF28-15	competition	HL096PA1
AF28-15	competition	GS-15
AF28-15	cross-feeding	D3
AF28-15	competition	CICC22518
AF28-15	cross-feeding	bifi_JCM
AF28-15	competition	bem
AF28-15	cross-feeding	BA111
AF28-15	competition	ATCC33913
AF28-15	cross-feeding	ATCC15700
AF28-15	competition	ATCC12561
451SPAR	competition	LMG16247
451SPAR	cross-feeding	DSMA194
451SPAR	cross-feeding	DSM16841
451SPAR	cross-feeding	AF28-15
451SPAR	competition	1014CHN
UMB0004	cross-feeding	S52
UMB0004	cross-feeding	PAO1
UMB0004	cross-feeding	HI2424
UMB0004	cross-feeding	HB8
UMB0004	cross-feeding	CWAy
UMB0004	cross-feeding	BC16
UMB0004	competition	ATCC33656
UMB0004	cross-feeding	ATCC33617
UMB0004	cross-feeding	AMMD
UMB0004	competition	451SPAR
S52	cross-feeding	X14
S52	cross-feeding	UPMC901
S52	cross-feeding	STM815
S52	cross-feeding	SB
S52	cross-feeding	NBRC3202
S52	cross-feeding	Nb255
S52	cross-feeding	Nb231
S52	cross-feeding	MPOB
S52	cross-feeding	M38
S52	cross-feeding	lac_ATCC
S52	cross-feeding	HI2424
S52	cross-feeding	G2
S52	cross-feeding	DSM6578
S52	cross-feeding	DSM43827
S52	cross-feeding	DSM43183
S52	cross-feeding	DSM4252
S52	cross-feeding	DSM20109
S52	cross-feeding	DSM16219
S52	cross-feeding	DSM15434
S52	cross-feeding	DSM12680
S52	cross-feeding	Bulgaricus
S52	cross-feeding	BC16
S52	cross-feeding	AU1233
S52	competition	ATCC33656
S52	cross-feeding	ATCC33617
S52	cross-feeding	ATCC17616
S52	cross-feeding	AMMD
S52	cross-feeding	11B
PAO1	cross-feeding	X14
PAO1	cross-feeding	WSM2075
PAO1	cross-feeding	WSM1271
PAO1	cross-feeding	UPMC901
PAO1	cross-feeding	TK24-YQS040
PAO1	cross-feeding	SV_NCTC3000
PAO1	cross-feeding	STM815
PAO1	cross-feeding	STHCIRM65
PAO1	cross-feeding	sl033
PAO1	cross-feeding	Sl_NCTC3000
PAO1	cross-feeding	SK405
PAO1	cross-feeding	SI
PAO1	cross-feeding	SG_NCTC3000
PAO1	cross-feeding	SEZ33
PAO1	cross-feeding	pGA-7
PAO1	cross-feeding	PFRJS14
PAO1	cross-feeding	P4563KF2
PAO1	cross-feeding	OT25TZ90
PAO1	cross-feeding	NU89
PAO1	cross-feeding	NGAS638
PAO1	cross-feeding	NCTC4672
PAO1	competition	NCTC11831
PAO1	cross-feeding	NCH105
PAO1	cross-feeding	NBRC13350
PAO1	cross-feeding	Nb255
PAO1	cross-feeding	Nb231
PAO1	cross-feeding	MRHRU235G
PAO1	cross-feeding	LM5
PAO1	cross-feeding	LM4
PAO1	cross-feeding	J4211
PAO1	cross-feeding	Hu17
PAO1	cross-feeding	HL096PA1
PAO1	cross-feeding	HJW
PAO1	cross-feeding	HI2424
PAO1	cross-feeding	HB8
PAO1	cross-feeding	H37Rv
PAO1	cross-feeding	FDAARGOS755
PAO1	cross-feeding	FDAARGOS679
PAO1	cross-feeding	E159
PAO1	competition	DSMA194
PAO1	cross-feeding	DSM6578
PAO1	cross-feeding	DSM43827
PAO1	cross-feeding	DSM43183
PAO1	cross-feeding	DSM4252
PAO1	cross-feeding	DSM40736
PAO1	cross-feeding	DSM2626
PAO1	cross-feeding	DSM20109
PAO1	cross-feeding	DSM16041
PAO1	cross-feeding	DSM15434
PAO1	cross-feeding	DJ
PAO1	cross-feeding	Dd1Dgvc
PAO1	cross-feeding	CWAy
PAO1	cross-feeding	Cppng1
PAO1	cross-feeding	BM407
PAO1	cross-feeding	BC16
PAO1	cross-feeding	AU1233
PAO1	cross-feeding	ATCC700780
PAO1	cross-feeding	ATCC700779
PAO1	cross-feeding	ATCC51100
PAO1	cross-feeding	ATCC35037
PAO1	competition	ATCC33656
PAO1	cross-feeding	ATCC33617
PAO1	cross-feeding	ATCC25975
PAO1	cross-feeding	ATCC17616
PAO1	cross-feeding	AMMD
PAO1	cross-feeding	ACN14a
PAO1	cross-feeding	A12
PAO1	cross-feeding	451SPAR
PAO1	cross-feeding	11B
L48	cross-feeding	X14
L48	cross-feeding	STM815
L48	cross-feeding	Nb255
L48	cross-feeding	Nb231
L48	cross-feeding	HI2424
L48	cross-feeding	DSM43827
L48	cross-feeding	BC16
L48	cross-feeding	AU1233
L48	cross-feeding	ATCC33617
L48	cross-feeding	ATCC17616
L48	cross-feeding	AMMD
IT45	cross-feeding	X14
IT45	cross-feeding	Nb255
IT45	cross-feeding	Nb231
F2a	cross-feeding	X14
F2a	cross-feeding	STM815
F2a	cross-feeding	Nb255
F2a	cross-feeding	Nb231
F2a	cross-feeding	HI2424
F2a	cross-feeding	DSM43827
F2a	cross-feeding	BC16
F2a	cross-feeding	AU1233
F2a	cross-feeding	ATCC33617
F2a	cross-feeding	ATCC17616
F2a	cross-feeding	AMMD
ATCC33656	cross-feeding	OK5
ATCC33656	competition	MEAM1
ATCC33656	cross-feeding	MCC318
ATCC33656	cross-feeding	Long8
ATCC33656	cross-feeding	Long7
ATCC33656	cross-feeding	Long6
ATCC33656	cross-feeding	Long5
ATCC33656	cross-feeding	Long4
ATCC33656	cross-feeding	Long3
ATCC33656	cross-feeding	Long2
ATCC33656	cross-feeding	Long1
ATCC33656	competition	LMG1861
ATCC33656	competition	lac_ATCC
ATCC33656	competition	DSM684
ATCC33656	competition	DSM574
ATCC33656	cross-feeding	BL35624
ATCC33656	cross-feeding	b_infan
ATCC33656	cross-feeding	ATCC27343
ATCC33656	cross-feeding	ado_ATCC
ATCC33656	cross-feeding	acho_lai
12D1	cross-feeding	X14
12D1	cross-feeding	UPMC901
12D1	cross-feeding	UMB0004
12D1	cross-feeding	S52
12D1	cross-feeding	PAO1
12D1	cross-feeding	Nb255
12D1	cross-feeding	Nb231
12D1	cross-feeding	L48
12D1	cross-feeding	IT45
12D1	cross-feeding	F2a
12D1	cross-feeding	DSM43827
12D1	cross-feeding	DSM43183
12D1	cross-feeding	DSM4252
12D1	cross-feeding	DSM20109
12D1	cross-feeding	DSM15434
12D1	competition	ATCC33656
12D1	cross-feeding	11B
ATCC27343	competition	UMB0004
ATCC25975	competition	lac_ATCC
ATCC25975	cross-feeding	L1-82
ATCC25975	competition	G2
ATCC25975	cross-feeding	DSMA194
ATCC25975	cross-feeding	DSM16841
ATCC25975	competition	DSM15272
ATCC25975	competition	Bulgaricus
ATCC25975	cross-feeding	AF28-15
